# Supplementary material for: Fusome topology and inheritance during insect gametogenesis
Source: PLoS Comput Biol. 2023 Feb 23;19(2):e1010875. doi: 10.1371/journal.pcbi.1010875 (PMC9949678; doi:10.1371/journal.pcbi.1010875)
Supplement: S2 Data — Spermatid tail bundles were cut and visualized in FIJI. Manual counting across a number of samples (n = 61) yielded an average number of spermatids per bundle of 63.1 ± 1.3, suggesting that developing pre-meiotic male germline cysts do in fact contain, on average, 16 cells. (XLSX) [file pcbi.1010875.s003.xlsx]

## Sheet: Sheet1
	Sample	Count
3_2	1	64
	2	64
	3	63
	4	62
	5	62
	6	63
	7	64
3_3	1	63
	2	62
	3	62
	4	63
	5	63
	6	63
	7	60
	8	63
	9	64
3_4	1	64
	2	64
	3	64
	4	64
3_7	1	64
	2	63
	3	63
	4	64
	5	63
	6	64
	7	63
	8	64
3_8	1	60
	2	64
	3	64
	4	64
	5	64
	6	63
	7	64
3_9	1	63
	2	64
	3	64
	4	62
	5	64
3_10	1	63
	2	59
	3	61
	4	64
	5	63
3_11	1	58
	2	64
	3	63
	4	63
	5	63
	6	63
3_12	1	64
	2	64
	3	63
	4	63
	5	64
	6	63
	7	66
	8	64
	9	64
	10	64
	AVG	63.1475
	STDEV	1.31448
	N	61
